# Supplementary material for: Copy Number Variation in SOX6 Contributes to Chicken Muscle Development
Source: Genes (Basel). 2018 Jan 17;9(1):42. doi: 10.3390/genes9010042 (PMC5793193; doi:10.3390/genes9010042)
Supplement: Supplementary file 1 [file genes-09-00042-s001.zip]

Archive with 2 entries (2 files):
- genes-243091-revised supplementary file1.docx
- genes-243091-Supplementary file2 The result of CNVplex⌐ assay..xlsx
