# Supplementary material for: Copy Number Variation in SOX6 Contributes to Chicken Muscle Development
Source: Genes (Basel). 2018 Jan 17;9(1):42. doi: 10.3390/genes9010042 (PMC5793193; doi:10.3390/genes9010042)
Supplement: Supplementary file 1 [file genes-09-00042-s001.zip › genes-243091-Supplementary file2 The result of CNVplex⌐ assay..xlsx]

## Sheet: Fragment information
数据分析组	No.	Group	Locu Name	Labeling	5F Probe	L1(Final)	3F Probe	L2(Final)	product_size	POS.	Primer binding region sequence
1	1	A1	THRSP-1	PET	THRSP-1_5F	42	THRSP-1_3F	42	92	93.09	ggctgtcccaccacatgaatggcttgcagcaggttctgaccg
2	2	A1	PCCA-2	FAM	PCCA-2_5F	43	PCCA-2_3F	44	95	92.45	GGAAAGGCATGCGAATCGCTTGGGATGATGAAGAGACCAGGTG
3	3	A1	THRSP-2	VIC	THRSP-2_5R	43	THRSP-2_3R	44	95	92.89	GGAGTCTCCGTGTGCAGGCTCATGAGCTGCTCTGACCTTCACC
4	4	A1	VIM-1	NED	VIM-1_5F	43	VIM-1_3F	44	95	91.9	TCCTATCAGTGGTGTCTGCCGATCGGAAGCAGACAATGGGTTCC
1	5	A1	SOX6E10	PET	SOX6E10_5F	43	SOX6E10_3F	44	95	95.36	GATGAAGCAGCCCAGCCACTGAATCTTTCAGCCCGACCCAA
2	6	A1	MYO5AE10	FAM	MYO5AE10_5F	44	MYO5AE10_3F	46	98	95.79	TGACCTCATGGGCGTGGACTATGAAGAGATGGCTCACTGGCTTTG
3	7	A1	SOX6E03	VIC	SOX6E03_5R	45	SOX6E03_3R	45	98	96.65	TCCGGTCACGACTTCCTTCGTCAGGCTTGTGTGGTGAGGTAGAGG
4	8	A1	WDR45BI01	NED	WDR45BI01_5F	45	WDR45BI01_3F	45	98	94.67	CCGATTTGCGTTCTAGAGCTGCTAATCACATCCGTGGGCAAACAC
1	9	A1	MYO5AE05	PET	MYO5AE05_5F	44	MYO5AE05_3F	46	98	99.11	TGGATCTGCCAGTGAAGCCAATGTTGAGGAGAAAGTCTTGGCTTCA
2	10	A1	SOX6I09	FAM	SOX6I09_5R	46	SOX6I09_3R	47	101	98.44	CTGGCCACAAAGCTGGAATGATATTGGCCTTGGTTCAAGGAGATATG
3	11	A1	SOX6I11	VIC	SOX6I11_5F	46	SOX6I11_3F	47	101	100	GTTCAAAATGGGAGCTGGGATGTTACTGGTGCCCGAGTCTAGCTTGT
4	12	A1	WDR45BE03	NED	WDR45BE03_5F	46	WDR45BE03_3F	47	101	98.33	CCAGAATTTCCAGAAGGCGGTGTTGGCCATGTGGAAATGTTATTTCG
1	13	A1	MYO5AE08	PET	MYO5AE08_5F	46	MYO5AE08_3F	47	101	102.25	CAAAGCAAGGTGGAAGCCCTGTGATTGATGGCATTGATGATGCTAAGG
2	14	A1	CNP10_0-1k	FAM	CNP10_0-1k_5F	48	CNP10_0-1k_3F	48	104	101.49	gatggagctgtgatgcgagatgggacagtaggtattaccgcagagcaa
3	15	A1	CNP10_19-20k	VIC	CNP10_19-20k_5F	48	CNP10_19-20k_3F	48	104	101.97	gctccctattaatggagaagaccctcttgggcaaatggctgcagttaa
4	16	A1	SOX6I08	NED	SOX6I08_5F	48	SOX6I08_3F	48	104	101.22	CCTACTTTGTGCAGCAGTCTCAGTGTATTCAGCAGGTTGTACGCCAGC
1	17	A1	VIM-2	PET	VIM-2_5R	48	VIM-2_3R	48	104	104.42	CAGGGACTCAACTTTGCGCTCAAGATCAAGGCGTGCCAGAGAGG
2	18	A1	VIM-3	FAM	VIM-3_5F	49	VIM-3_3F	50	107	103.38	TGCAGATCTCTCCGAAGCTGCTAATAGGAACAATGATGCCCTGCG
3	19	A1	PCCA-3	VIC	PCCA-3_5F	49	PCCA-3_3F	50	107	105.46	CTTGGGGATGGGATTTACCCTGTTGCAGTTTCAAAGGATGGCTCA
4	20	A1	PCCA-4	NED	PCCA-4_5F	50	PCCA-4_3F	49	107	103.76	TGTAGGTGAAAGCTGTGCACTGCAAAGCCGGTGATACCGTTGGAG
1	21	A1	SOX6I10	PET	SOX6I10_5R	49	SOX6I10_3R	50	107	107.73	CCCATTGAGACAATGAACGACCCTTGGCCCTGGTTCAATAAAGTGACT
2	22	A1	SOX6E11	FAM	SOX6E11_5F	51	SOX6E11_3F	51	110	107.35	TCCAGTCTTAATTCACCTGCCCTGTTTGGGGACCAGGACACAGTAATG
3	23	A1	SOX6I12	VIC	SOX6I12_5F	51	SOX6I12_3F	51	110	108.4	CAAGTGGGGCTATGTTGGCCACTGAGGGCTTTTAGGTCAGTCCTTACA
4	24	A1	CNP10_2-3k	NED	CNP10_2-3k_5F	51	CNP10_2-3k_3F	51	110	106.31	cagttcctcaagagcacaccgagctgcacatgtctcaagactgattcct
1	25	A1	SOX6E08	PET	SOX6E08_5F	51	SOX6E08_3F	51	110	110.68	CAGGTGATAACTACCCTGTGCAGTTCATTCCATCAACAATGGCAGCTGC
2	26	A1	CNP10_20-21k	FAM	CNP10_20-21k_5R	52	CNP10_20-21k_3R	53	113	109.92	AGTGCACATCCCTTCACTAGAACCAGGACATGTAAGTTCTATGCAGCGGA
3	27	A1	SOX6I07	VIC	SOX6I07_5R	52	SOX6I07_3R	53	113	110.68	TGTTCTCATGTGCCAAGAGGAACAGCAGCTTGTGGAAACACAGTACGGTG
4	28	A1	MYO5AE02	NED	MYO5AE02_5F	53	MYO5AE02_3F	52	113	109.82	CCTGGAGATAAAGTTTTGCAGCTTCGACTTGAAGAGGGCAAGGTAGGTCTG
1	29	A1	PRLR-3	PET	PRLR-3_5F	53	PRLR-3_3F	52	113	114.69	GCTGGCATGAGGTATGTTGTTCAGGTCCGCTGTACGTTAGACCCTGG
2	30	A1	THRSP-3	FAM	THRSP-3_5F	54	THRSP-3_3F	54	116	112.49	cctgtgccaagtcccaccaaggaatgtcttctgcacagaccagca
3	31	A1	VIM-4	VIC	VIM-4_5R	54	VIM-4_3R	54	116	114.4	TGCAGGCGGCCAATAGTGTCCTGGTAGTTAGCAGCTTCAACAGCAA
4	32	A1	THRSP-4	NED	THRSP-4_5R	54	THRSP-4_3R	54	116	112.01	GAAGCAATAACAGCGAACGCTCATTTCTGCCCTGCCTACTGCAAGG
1	33	A1	SOX6E15-2	PET	SOX6E15-2_5R	54	SOX6E15-2_3R	54	116	116.13	ACACTTTCTATCAGTACCTTAGCCAGCTTGAAGAGGGCGCTCACCAGCTAA
2	34	A1	SOX6E09	FAM	SOX6E09_5F	56	SOX6E09_3F	55	119	115.65	CACTGGGATGAAAAATGAGAAGAGAGGGACCAGCCCGGTAACTCAAGTTAAG
3	35	A1	MYO5AE03	VIC	MYO5AE03_5R	55	MYO5AE03_3R	56	119	117.18	GGGGAGTTCCTTAGTCTTGGGGTCGAGGCAATATTCTAGGTCCTGAAAATCAA
4	36	A1	CNP10_17-18k	NED	CNP10_17-18k_5F	56	CNP10_17-18k_3F	55	119	116.13	caagctcattagcaagtaagagatgttcagttctaggggctttcagggaggtg
1	37	A1	CNP10_23-24k	PET	CNP10_23-24k_5F	55	CNP10_23-24k_3F	56	119	118.82	tgaacctttgcaagtgtttcaacactttccaagagtaagccctacaatctcca
2	38	A1	CNP10_25-26k	FAM	CNP10_25-26k_5R	57	CNP10_25-26k_3R	57	122	118.72	ACCCCCAGTCATCTCCAGCATTCTGTAATGATGACAGAGTCAGAGAAGAATTG
3	39	A1	SOX6I06	VIC	SOX6I06_5F	57	SOX6I06_3F	57	122	120.46	GACTTGCTCAGTCTTCTGTGATGGCTTGGTGACCACTAACTGTGACAATTTGC
4	40	A1	SOX6E15-1	NED	SOX6E15-1_5F	57	SOX6E15-1_3F	57	122	118.82	ACTGTTTTAGATGGGGGTTATACATTCTCACTCAGGTATGCTGTGCCAGCCTA
1	41	A1	WDR45BE02	PET	WDR45BE02_5F	57	WDR45BE02_3F	57	122	122.59	GCTTTGCATGTGGAATGGAAAATGGATTCCGAGTTTATAATGCAGATCCACTC
2	42	A1	SOX6E12	FAM	SOX6E12_5F	59	SOX6E12_3F	58	125	121.23	CAGGAAAGAACAAGATTTGAGAATTTAGGCCCACAGTTAACAGGGAAACCCAATG
3	43	A1	CNP10_15-16k	VIC	CNP10_15-16k_5R	59	CNP10_15-16k_3R	58	125	123.66	GGAATTCTACAAGAATATCTAGGGGGCAGTTAGGTCTTGGATACCCTGCTATCAGTG
4	44	A1	CNP10_21-22k	NED	CNP10_21-22k_5F	58	CNP10_21-22k_3F	59	125	121.52	gcttcacaggcatgaattaattagctgtgatgtgagtaaaagtatcagatgtcaaaatgatc
1	45	A1	PCCA-1	PET	PCCA-1_5F	58	PCCA-1_3F	59	125	125.51	GGTCATCAAAACATGCAAGAAGATGGGGATTAAAACTGTTGCCATACACAGCG
2	46	A1	PRLR-2	FAM	PRLR-2_5F	60	PRLR-2_3F	60	128	125.8	TGTTGGTGGAAGCCTGGTTCAGATGGAGGACTTCCTACCAATTACACC
3	47	A1	PRLR-1	VIC	PRLR-1_5F	60	PRLR-1_3F	60	128	125.8	GCCTGGGATGAAGATAGGGGGTAGATCAGGTCAGTGCTATACTTCGCTCAG
4	48	A1	PRLR-4	NED	PRLR-4_5R	60	PRLR-4_3R	60	128	124.82	TCAGTGTTATCTTATGCGCATCTACAATGCTGTGATAGGCAAACATAGGAGGCTG
注：橙色标记的为内参位点

## Sheet: SOX6 in 100 XH chickens
Sample ID	Sample	SOX6E03	SOX6I06	SOX6I07	SOX6E08	SOX6I08	SOX6E09	SOX6I09	SOX6E10	SOX6E11	SOX6I11	SOX6E12	SOX6I12	SOX6E15-1	SOX6E15-2
1	XG1	1.87509	1.81821	1.93735	1.9588	2.02236	1.73477	2.07764	2.27674	2.08581	1.94774	1.93194	1.91964	1.92773	2.0263
2	XG10	1.86346	1.86335	1.99953	2.0348	1.93838	1.75137	2.07259	2.30526	2.20851	1.89138	2.06018	1.8274	1.95812	2.18323
3	XG12	1.91325	2.03197	2.04286	2.09694	1.9998	1.78948	2.24538	2.4686	2.31355	1.95995	2.19093	1.94973	1.85335	2.19864
4	XG16	1.92988	1.85721	1.77395	2.08295	2.18266	2.10575	2.36203	2.37368	2.50003	1.96919	2.20589	1.81093	1.84736	2.18823
5	XG17	2.01432	1.91577	1.8463	2.04735	2.12522	2.09262	2.33989	2.43781	2.52378	2.14987	2.26295	1.97341	1.85027	2.06313
6	XG18	1.93632	1.91458	1.78877	2.10886	2.11507	2.06433	2.30217	2.42844	2.43484	2.00854	2.08924	1.92266	1.86125	2.15716
7	XG19	1.80921	1.92144	1.89703	1.9	2.10789	1.89647	2.22748	2.32954	2.38728	2.03652	2.13986	1.89164	1.82845	2.00065
8	XG2	1.82519	1.81748	1.91089	1.97199	1.87412	1.72753	2.11276	2.25699	2.12776	1.87849	2.09144	1.93186	1.91078	2.10226
9	XG20	2.15823	2.04716	1.97753	2.06072	1.99375	2.04695	2.24926	2.37425	2.42313	2.32772	2.17938	2.03207	1.65971	2.17453
10	XG21	1.8352	1.90928	1.73302	1.91146	1.87674	1.92384	2.16256	2.28017	2.35075	2.02752	2.24022	1.91788	1.66119	2.06552
11	XG22	1.85979	1.90174	1.96611	1.82244	1.94653	1.69976	2.06004	2.22444	2.24082	2.00032	2.14022	1.94214	1.9132	1.95538
12	XG23	1.93063	1.87025	1.934	1.96084	1.99749	1.8152	2.07731	2.16912	2.1802	2.0287	2.1367	2.00178	1.90973	2.05077
13	XG26	1.87553	1.8878	2.05921	2.11259	2.03502	1.89756	2.2446	2.38938	2.22339	1.87311	2.19462	1.9033	1.96941	2.0026
14	XG3	2.00712	1.94257	2.0219	2.01375	2.04082	1.96907	2.13036	2.14691	2.25302	2.04264	2.0976	1.90393	2.01944	2.08487
15	XG31	1.93736	1.84539	1.71629	2.02626	2.06146	2.02784	2.22568	2.30239	2.35088	2.09423	2.17997	1.90236	1.88433	2.05808
16	XG32	1.86132	1.86266	1.78587	1.95315	2.02583	1.87545	2.06538	2.18818	2.19116	1.99121	2.05782	1.88005	1.92315	1.9904
17	XG34	1.93382	1.84234	1.79413	2.03794	2.06247	1.92167	2.18053	2.2851	2.33821	2.02453	2.19214	1.95343	1.88201	2.09091
18	XG35	2.0499	1.93284	2.20587	1.90921	1.99011	1.89492	2.17686	2.1363	2.13544	2.03258	2.26346	2.11642	2.02094	1.96863
19	XG36	1.92991	1.85493	1.94909	1.99176	1.97831	2.04753	1.98531	2.02276	2.00493	2.01509	1.96788	1.88264	1.80321	2.05569
20	XG37	1.84793	1.8663	1.98623	1.90653	2.00168	1.79395	2.00214	2.19925	2.18439	1.88196	2.09303	1.97361	2.11163	2.05914
21	XG38	1.85311	1.87843	2.05923	1.98339	1.87493	1.88482	1.98317	2.055	2.04744	1.86089	2.05051	1.92388	1.99055	2.06116
22	XG39	1.94817	1.92033	2.0789	1.98754	1.99919	1.81652	2.12931	2.16065	2.11321	1.96354	2.08179	1.96533	1.95119	2.05046
23	XG41	1.92841	1.97018	2.14969	1.9566	1.95258	1.77694	2.13444	2.30241	2.23037	1.97314	2.15044	2.05903	1.97776	2.02965
24	XG44	1.95706	1.93466	2.06293	2.01334	2.03336	1.81225	2.07257	2.32067	2.2393	1.98436	2.04704	1.96399	2.0024	2.16561
25	XG48	1.98814	1.98542	1.89481	2.04317	2.01558	1.95931	2.23015	2.27517	2.38196	2.17463	2.28217	2.02498	1.79096	2.14153
26	XG5	1.9189	1.92947	1.8722	2.00909	2.10228	2.01189	2.21874	2.27744	2.38906	2.0076	2.31964	1.90615	1.87511	2.06152
27	XG50	2.12819	2.00445	1.91983	2.18869	2.26384	2.16063	2.40695	2.51862	2.56442	2.14374	2.32426	2.09392	1.88351	2.32977
28	XG51	1.93687	1.90944	2.07781	1.95547	1.92313	1.95731	1.8716	1.77528	1.82068	1.84504	1.93458	1.99619	2.06257	1.97684
29	XG52	1.99111	1.83942	2.1743	1.79643	2.03525	2.05736	1.98683	1.88025	1.8028	1.8176	2.11957	1.98288	2.07631	1.96553
30	XG54	1.83773	1.83456	1.85836	1.93656	1.884	2.07465	1.87638	1.64991	1.79121	1.83783	1.95829	1.80948	2.0036	1.83982
31	XG55	2.09818	2.00898	2.14197	1.98412	1.92418	2.19423	1.83523	1.75126	1.85582	2.15759	1.99232	2.1595	2.1221	1.99024
32	XG58	1.92776	1.90965	2.00151	1.97608	2.02022	2.09014	1.8038	1.80771	1.89111	2.00022	1.96719	1.94105	2.1662	2.09012
33	XG59	1.80227	1.7	1.90347	1.85883	1.93677	2.27469	1.85784	1.64452	1.77506	1.80066	1.94853	1.87745	2.02408	1.90556
34	XGB1	2.20519	2.20906	2.0093	2.19717	2.1014	1.97544	2.10682	2.30929	2.12882	2.1132	1.98276	2.10554	2.01656	2.13263
35	XGB10	2.09361	2.11821	2.12142	2.08339	2.09488	2.03621	1.98701	2.0154	2.0352	2.03077	2.03352	2.04791	2.02602	2.06426
36	XGB11	2.03479	2.12185	2.02894	2.02556	2.02656	1.92362	2.0222	1.89482	1.9056	2.00407	2.05601	2.07409	2.132	1.97151
37	XGB12	1.99402	2.0607	2.09149	1.93536	1.9522	1.86207	2.01937	1.86822	1.98196	1.95506	2.17542	2.1128	2.07609	1.94758
38	XGB13	2.27956	2.27482	2.24222	2.13511	2.10183	2.12351	2.06782	2.00032	2.05101	2.2195	1.90773	2.23638	2.08701	2.01133
39	XGB14	2.20742	2.2479	2.16684	2.09432	1.98607	2.03284	1.98288	2.0205	1.9451	2.17528	1.93455	2.14216	1.96039	1.94073
40	XGB15	2.12592	2.19585	2.13085	2.11944	2.0399	2.04649	1.99046	2.0957	1.97466	2.12822	1.99372	2.04587	2.05735	1.93742
41	XGB16	2.08504	2.0959	2.13866	1.9731	1.97167	1.95781	1.98545	1.98902	1.97688	2.02998	1.87709	2.13807	2.00272	1.93122
42	XGB17	2.07353	2.10864	2.02789	2.13651	2.0314	2.09457	2.14369	2.18357	2.07362	2.07539	1.9659	2.05677	2.05507	2.15419
43	XGB2	2.12644	2.16267	2.01418	2.13539	1.99497	2.0504	2.0661	1.95749	2.0633	2.13476	1.9886	2.104	2.01085	1.94145
44	XGB3	2.10816	2.14528	2.02992	2.02328	1.96974	2.06093	2.13509	1.9824	2.07346	2.07065	2.01334	2.09201	1.92963	1.9668
45	XGB4	2.02836	2.06872	1.93866	2.01291	1.92251	2.05678	1.95995	1.90673	1.9398	2.02764	1.89433	2.05953	1.99922	1.96499
46	XGB5	1.95703	2.00914	1.99779	1.99126	1.95346	2.02344	2.00055	1.93856	1.9868	1.98262	2.0274	1.93562	1.94579	1.94139
47	XGB6	2.01509	2.1738	1.88242	1.93728	2.06798	2.01828	2.03572	2.03215	2.07779	2.03739	1.96815	1.90459	1.91826	1.92931
48	XGB7	2.0088	2.17636	1.97152	1.98026	1.96239	1.92891	1.94251	2.13234	2.04672	2.06826	1.948	2.0318	2.01567	1.90163
49	XGB8	2.13148	2.21778	2.07482	2.06944	2.0588	2.05567	2.10551	2.03445	2.08447	2.0797	1.99413	2.07993	2.1422	1.95208
50	XGB9	1.9188	2.00054	1.94991	2.01834	1.92914	2.02525	1.8737	1.89328	1.81652	1.91273	1.85972	1.99797	2.01451	1.94079
51	XM1	2.02778	1.9294	1.85477	2.20201	2.12136	2.10726	2.36977	2.76261	2.48902	2.12141	2.23335	1.83078	1.77488	2.17962
52	XM10	1.90677	1.91688	2.19003	1.96364	1.85585	1.76124	1.95335	2.08333	1.99181	1.92628	1.95695	2.01842	1.89076	2.0036
53	XM11	2.2482	2.09876	2.34542	2.1262	2.12537	2.07777	2.13872	2.05203	2.0891	2.19218	2.07382	2.20859	2.05738	2.02813
54	XM13	2.19402	2.13597	2.23336	2.11816	2.15843	1.9387	2.08765	2.20865	2.11587	2.11504	2.00369	2.18051	2.18888	2.09962
55	XM16	1.96505	1.91266	1.79217	2.04243	2.07284	1.93538	2.2173	2.42731	2.32605	1.98294	2.10512	1.96268	1.76599	2.15181
56	XM17	2.0691	1.95829	1.9651	2.16992	2.29353	2.07531	2.2805	2.35937	2.43025	2.1316	2.34444	1.95673	1.94858	2.23667
57	XM18	1.84137	1.90224	1.8139	1.93859	1.87992	1.86761	2.06879	2.06089	2.18779	2.06396	2.17164	1.89894	1.79932	2.08552
58	XM19	2.15475	2.13167	2.03211	2.09934	2.0206	2.06533	2.02521	2.14573	2.22242	2.21985	2.22434	2.09929	2.02857	2.19537
59	XM22	2.21517	2.20512	2.44802	2.05929	2.12355	1.91791	2.12094	2.07592	1.9763	1.99171	2.09926	2.22292	2.18067	1.9684
60	XM23	2.16685	2.04223	2.1851	1.96854	1.90855	2.01215	1.96461	1.8733	1.84667	2.097	1.7849	2.14128	2.02842	1.82692
61	XM24	2.03381	2.04129	2.02462	2.0624	2.04041	2.04907	2.07936	1.98277	1.99072	2.02157	2.04296	2.12022	2.09232	2.01745
62	XM25	1.90186	1.8838	2.02077	1.92854	1.93091	1.8282	1.94189	1.95777	1.95638	1.87585	1.95059	1.93327	1.90327	2.01586
63	XM26	1.82209	1.89824	2.43322	2.0543	2.03772	1.48181	2.2346	2.56514	2.34545	1.99965	2.54573	2.46635	1.98599	2.2181
64	XM28	1.92822	1.92851	1.84654	2.04327	2.08646	1.94677	2.2533	2.23748	2.47053	2.03036	2.35176	1.88509	1.81234	2.22807
65	XM29	1.86237	1.89698	1.934	2.02842	1.97321	1.8908	2.06789	2.23041	2.18173	2.0031	2.11606	1.91679	1.80273	2.15432
66	XM3	2.0631	2.0129	1.95006	2.22399	2.26729	2.0788	2.31227	2.69723	2.52941	2.11523	2.24732	1.89239	1.92634	2.17883
67	XM32	1.81842	1.89606	1.87638	1.91835	1.89069	1.71182	1.80422	1.95375	1.88622	1.77024	1.65764	1.69365	1.71579	1.91306
68	XM33	2.01828	2.06393	2.32823	1.85092	1.89969	1.73061	1.82115	1.9279	1.78685	1.90267	2.05054	2.15859	2.11834	1.97269
69	XM34	1.95374	1.98302	2.18436	1.84751	1.89396	1.76826	1.83906	1.82586	1.7844	1.87702	2.01266	2.04435	2.10296	1.92789
70	XM36	2.44727	2.4062	2.54911	2.48056	2.21069	2.15893	2.27364	2.3635	2.31798	2.35377	2.37482	2.37867	2.29147	2.42288
71	XM38	2.15994	2.12479	2.25804	2.04162	2.07108	1.88551	2.19915	2.22566	2.26706	2.08231	2.1445	2.0945	2.12108	2.19929
72	XM40	1.99095	2.02593	1.96667	1.99875	1.96102	1.87815	1.93634	1.99862	2.01783	2.18067	2.16606	2.00256	1.93832	2.1239
73	XM42	1.82213	1.85229	2.07492	1.87647	1.85764	1.78739	1.8232	1.92008	1.87364	1.86984	2.07878	2.00121	1.92803	2.03338
74	XM43	1.96683	1.81818	1.84317	2.01612	2.04379	2.06948	2.36985	2.31829	2.29236	2.02564	2.27776	1.90375	1.80118	2.19984
75	XM44	2.11639	2.11819	2.05373	2.1245	2.00007	1.97644	2.21569	2.13075	2.28239	2.17615	2.08184	2.08263	1.82912	2.13847
76	XM45	2.03226	1.82679	2.25546	1.76189	1.85584	1.89329	1.95158	1.70578	1.72801	1.75952	2.1851	2.0964	2.11817	1.89762
77	XM48	2.02718	2.01912	2.27846	2.16891	2.14618	2.0039	2.10743	2.17794	2.29921	2.0467	2.14121	2.03629	2.08019	2.2087
78	XM5	2.04088	1.98719	1.94338	2.0445	1.91328	1.80344	2.18363	2.38526	2.34307	2.07085	2.05185	2.09118	1.82574	2.06667
79	XM50	2.11725	1.89133	2.19767	1.94235	1.97986	2.31124	1.80851	1.76509	1.82945	2.00387	2.01125	2.04051	2.07499	2.00433
80	XM52	1.95507	1.8543	2.03841	2.07021	1.88061	2.26212	1.80856	1.79963	1.87396	1.96842	1.82483	2.03616	2.01406	1.94623
81	XM53	2.01704	1.86137	1.99951	1.94026	1.83879	2.05447	1.85518	1.86899	1.86248	1.96849	1.96205	1.96184	1.94649	1.95947
82	XM55	2.01956	1.79712	2.15007	1.79647	1.94141	2.08577	1.85761	1.75274	1.6851	1.79087	2.02144	1.96659	2.13654	1.97123
83	XM56	1.98591	1.92278	2.07699	1.95263	1.94477	2.06626	1.85102	1.81878	1.84807	1.91018	1.87308	1.99634	2.09246	1.94239
84	XM59	2.05473	1.83131	2.11529	1.95299	2.001	2.25554	1.89032	1.72407	1.76202	1.9637	1.97013	2.1116	2.04131	1.97789
85	XM6	2.09423	2.07162	1.93345	2.00986	2.06131	1.89756	2.09307	2.18965	2.23072	2.13447	2.07814	2.05688	2.00012	2.0778
86	XM7	2.10304	2.07623	2.04883	2.25554	1.99492	1.90783	2.06518	2.43954	2.18107	2.17776	2.04497	2.02865	2.02369	2.25462
87	XM8	2.07181	2.06327	2.0865	1.91727	2.00974	1.81156	2.10666	2.22829	2.14673	2.08197	2.09485	2.07564	2.01898	1.98954
88	XM9	2.05084	2.03483	2.07193	2.05189	2.01909	1.95531	2.0141	2.11501	2.16908	1.99667	2.02113	1.98713	1.99831	1.99382
89	XMB1	2.11474	2.1593	2.1785	2.07168	2.00583	1.99757	2.00593	2.09056	2.03828	2.04366	2.01175	2.11616	1.9456	1.92006
90	XMB10	2.14638	2.13083	2.07116	2.12141	2.10444	2.1647	2.06597	2.03001	1.99363	2.05333	1.97733	2.07714	2.03304	1.93941
91	XMB11	2.11363	2.19619	2.14732	2.07827	1.97064	1.95813	1.94487	1.94921	1.88792	1.99876	1.97084	2.12712	1.94975	1.83366
92	XMB12	2.02512	1.98988	1.96148	1.94636	1.94737	1.98379	1.93145	1.85251	1.82249	1.94719	1.74886	2.07218	1.89177	1.90902
93	XMB2	1.95166	2.05597	1.95564	1.97222	1.98417	2.04419	1.96165	1.97506	2.00069	2.00864	1.93043	1.96255	1.9184	1.91563
94	XMB3	2.11235	2.12614	1.94921	1.87449	1.99881	2.04791	1.87193	1.83138	1.81931	1.99877	1.86368	2.07335	2.06416	1.79949
95	XMB4	2.29858	2.30767	2.24062	2.05514	2.03775	2.06654	2.00733	1.91008	1.91082	2.20932	1.88638	2.35228	1.99576	1.88101
96	XMB5	2.13499	2.14028	2.13901	1.93724	1.97074	2.11635	1.94444	1.88467	1.80611	1.99974	2.034	2.08106	2.06772	1.97516
97	XMB6	2.03771	1.98024	2.01954	1.96369	1.90658	2.08332	1.85285	1.78389	1.8549	2.04289	1.95176	2.0252	1.97582	2.00726
98	XMB7	2.08324	2.11883	2.09406	1.9599	2.00493	2.06207	1.99557	1.91755	1.87667	2.05858	2.02619	2.06318	2.04633	1.97904
99	XMB8	2.23166	2.13782	2.13915	2.09731	2.19672	2.04463	2.04268	2.02186	2.0942	2.11703	1.88213	2.16268	2.08483	1.97832
100	XMB9	2.12716	2.15576	2.05581	2.07907	1.97778	2.02567	1.93111	1.89405	1.87693	2.12377	1.90891	2.14173	2.00939	1.86099

## Sheet: SOX6 in 100 WRR chickens
Sample ID	Sample	SOX6E03	SOX6I06	SOX6I07	SOX6E08	SOX6I08	SOX6E09	SOX6I09	SOX6E10	SOX6E11	SOX6I11	SOX6E12	SOX6I12	SOX6E15-1	SOX6E15-2
1	G1	2.0216	1.94271	1.86493	1.82876	1.89907	2.07345	1.88423	1.64044	1.69979	1.91343	1.89801	1.98075	2.12119	1.87393
2	G10	2.07655	2.10628	1.95815	1.96437	2.02533	2.06303	1.85241	1.86679	1.80473	1.99156	1.80928	2.05072	2.13185	1.79109
3	G11	2.05949	1.99225	1.95186	1.90233	1.95041	2.14442	1.90083	1.73573	1.70188	1.91242	1.94315	1.97971	2.02042	1.88101
4	G12	1.96459	1.96349	2.01453	1.99062	2.09166	2.05329	1.93699	1.82318	1.8003	1.89782	1.92764	1.93807	2.11104	1.85348
5	G13	1.90184	1.97312	2.01613	1.95108	1.93459	2.00142	1.84344	1.82286	1.75765	1.91167	2.01303	1.96206	1.96783	1.74148
6	G15	2.07849	2.04691	2.11082	2.11052	1.91582	2.08258	2.00824	2.04451	2.0286	2.06549	1.81925	2.03611	1.94275	1.85859
7	G17	1.98994	1.89493	1.87029	2.01503	1.98204	2.11236	1.94968	1.78908	1.74119	1.89604	1.84672	1.91807	2.0063	1.87232
8	G18	1.93462	1.99186	1.792	2.02869	1.97433	2.09636	1.93483	1.89551	1.83951	1.89118	1.76896	1.9435	2.12608	1.84665
9	G21	2.05489	2.19357	1.95239	2.00161	1.94163	1.96711	1.92304	1.93826	1.96837	2.08999	1.91487	2.10424	2.06027	1.88357
10	G24	2.07728	2.10257	1.99053	1.86081	1.87565	2.05499	1.8032	1.79715	1.63507	1.96113	1.74292	2.00868	2.09917	1.78774
11	G27	1.99896	1.92215	1.956	1.84296	2.01319	2.25279	1.90317	1.69221	1.70178	1.86816	2.05196	1.99868	2.19343	1.89677
12	G28	2.03664	2.01532	1.94744	1.93089	1.98537	2.09539	1.93852	1.81342	1.87966	1.95325	2.02841	2.02815	2.08593	1.98207
13	G3	2.09219	2.09496	2.05981	2.04282	2.01093	2.02357	1.98413	2.19713	1.98634	2.04519	1.86639	2.01223	2.01785	1.93988
14	G30	1.93586	2.02282	1.98488	1.98517	1.99345	2.00663	1.84355	1.81867	1.88313	1.97393	2.05524	1.92569	2.01591	1.9287
15	G31	1.96304	1.95154	1.88591	2.07142	1.92755	1.94336	1.85526	1.77611	1.83714	1.92872	1.86778	1.9241	1.9868	1.93824
16	G32	1.99841	1.94612	1.84214	2.02495	2.12676	2.11137	1.91884	1.81134	1.95293	1.89759	1.84089	1.88412	2.06587	1.98095
17	G33	2.13248	2.16154	1.99846	2.15345	2.03716	2.18989	2.03038	1.99709	2.11985	2.0354	2.01204	2.06475	2.03039	2.11074
18	G34	1.94297	2.08999	1.91729	1.99256	1.91441	2.06956	1.98195	1.9361	1.9856	1.99476	2.00642	1.98921	2.01599	2.16331
19	G35	2.00893	2.1149	1.96786	2.05423	1.88759	1.97136	1.91502	1.95179	1.99442	2.07616	1.93347	2.04057	1.96684	1.99356
20	G36	2.11284	2.13385	2.15749	2.11865	1.95437	2.13852	1.90668	1.92746	1.94002	2.04865	1.88664	2.05583	1.98635	1.94098
21	G37	2.09381	2.09871	1.99108	2.03234	1.90753	2.09309	1.95549	1.81811	1.81611	2.0583	1.84589	2.06685	2.03517	1.81845
22	G38	2.04005	1.97485	1.99942	1.89728	1.96262	2.14906	1.86853	1.75381	1.70785	1.88161	1.98477	2.03556	2.04741	1.88355
23	G39	1.95758	2.00425	1.99479	1.82796	1.98962	2.14094	1.89803	1.68568	1.72482	1.89929	1.98468	2.00201	2.06228	1.8982
24	G4	1.95181	2.06813	1.9721	2.10251	2.05788	2.04094	1.96001	2.09839	1.98154	2.0219	1.87818	1.99782	2.1343	1.85295
25	G42	1.80466	1.93512	1.8827	1.90763	1.93008	1.81424	2.05242	1.72986	1.98362	1.76019	2.50562	1.92905	2.08966	2.05633
26	G43	1.91427	1.94756	1.91473	1.9711	2.00807	1.82939	1.96704	1.80018	2.05595	1.83597	2.15244	1.8438	2.01733	2.12346
27	G44	1.94516	1.95852	1.86189	1.96068	2.04346	1.92225	2.01642	1.93903	1.98558	1.81764	2.00168	1.88103	1.99469	2.09178
28	G45	2.07652	2.04872	2.09863	1.95899	2.00936	2.01876	1.92031	1.80817	1.84871	1.97034	1.91863	2.08464	1.98538	2.04219
29	G46	1.93763	2.00295	2.00456	2.05459	1.95205	1.84985	2.00929	2.021	2.04364	1.95725	1.96578	1.98909	2.04555	2.08308
30	G47	1.93804	1.97684	1.94629	1.88031	1.95088	1.93906	1.90753	1.82014	1.86372	1.96338	1.9862	1.94812	2.012	2.00813
31	G5	2.0511	2.14326	2.01577	1.98629	1.97832	1.98599	1.94482	2.01434	1.92621	2.08511	1.90566	2.14055	2.06335	1.87201
32	G50	2.11212	2.15946	2.02835	1.97288	2.02006	2.07265	1.99582	1.81223	1.93521	2.01878	2.1512	2.11361	2.14544	1.99383
33	G52	1.96918	1.94203	2.08499	1.95294	2.01264	1.99403	1.85518	1.78987	1.87073	1.9619	1.94392	2.045	1.99295	2.00335
34	G53	2.01385	1.99428	2.03537	1.89917	1.98546	2.18211	2.02277	1.67153	1.7606	1.8794	2.13053	2.00596	2.09137	1.97845
35	G59	1.91556	1.62476	1.91967	1.76411	1.92174	2.32438	1.76867	1.55773	1.61504	1.68334	1.99181	1.90217	2.16643	1.82372
36	G6	2.04227	2.14189	1.98763	2.1038	2.08923	2.03122	1.95698	2.06876	2.06931	2.08361	1.96728	2.00144	2.09554	2.04155
37	G60	1.90194	1.82613	2.10609	1.88562	1.99354	2.39155	1.88006	1.55771	1.74034	1.86211	2.01825	1.93139	1.95506	1.8435
38	G61	2.08605	2.01627	2.19553	1.94285	2.02353	2.08082	1.97233	1.8684	1.93932	1.98559	2.00729	2.09631	2.16177	1.9978
39	G7	1.98188	2.03187	1.85534	1.97834	1.92495	2.00214	1.93116	1.97956	1.91657	1.98579	1.94326	1.97579	1.89291	1.99995
40	G8	1.99981	2.03352	1.82514	1.94285	1.87831	1.98669	1.98742	1.93044	1.91484	1.90046	1.96229	1.96731	1.89794	1.88036
41	G9	2.05701	1.98889	1.99065	2.0876	2.12177	2.1495	1.87189	1.90211	1.91224	2.00618	1.77294	2.05541	2.03999	1.83575
42	GB1	2.01907	2.10168	1.86561	2.01721	1.92421	1.99715	1.90248	1.95849	1.95223	2.08297	1.86789	1.98436	1.93598	1.98362
43	GB2	1.92292	2.00811	1.85239	1.91328	1.90948	1.9348	1.95518	2.02785	1.95486	1.90847	1.89772	1.96656	1.89529	1.91638
44	GB3	1.93496	2.02776	1.75982	1.9863	1.92933	2.03792	1.96206	1.89184	1.8913	1.93854	1.79096	1.87604	2.07607	1.8814
45	GB4	2.00629	2.0053	1.91291	1.98939	1.8683	1.9686	1.87837	1.88183	1.84827	2.01937	1.85748	2.07583	1.93213	1.80095
46	GB5	1.93627	1.89834	1.88866	2.03533	1.98875	2.00199	1.95305	1.9567	1.89495	1.92931	1.93584	1.97297	2.08509	1.88528
47	GB6	1.98303	1.97551	1.91238	2.02294	2.09216	2.04717	2.02725	1.92536	1.84682	1.92768	1.88855	1.96705	2.13335	1.88328
48	GB7	1.96847	1.97052	1.97002	1.8339	1.90632	1.88287	1.86969	1.833	1.79078	1.8542	1.87937	2.03247	1.98031	1.85709
49	GB8	1.961	1.99417	2.01347	2.09569	2.11048	2.01388	1.96238	2.03122	1.96416	1.9834	1.87165	2.05123	1.91149	2.03945
50	GB9	1.88816	1.83905	1.76589	2.07595	1.94358	1.97576	1.9181	1.89245	1.89288	1.87263	1.84198	1.92151	1.99863	1.85024
51	M11	2.12589	2.12662	2.12329	2.12802	2.04774	2.05798	1.99249	1.99219	2.04193	2.06807	1.89009	2.13004	2.00964	2.00695
52	M12	1.96721	1.96115	1.95804	1.93861	1.95763	2.00249	1.9516	1.82926	1.94273	1.87012	1.99904	1.97387	2.04865	1.91995
53	M14	2.149	2.17962	2.10617	1.99677	2.0558	2.05053	2.00707	2.05909	1.93874	2.06714	1.98717	2.16258	2.14743	2.05842
54	M15	2.08674	2.17418	2.08835	2.03528	1.9683	2.14431	2.00636	1.9058	1.9712	2.07167	1.96308	2.0432	1.99305	1.88963
55	M19	2.01078	1.95761	1.93118	2.16156	2.17539	2.04268	2.46724	2.64574	2.71035	2.11218	2.40974	2.0482	1.91697	2.38723
56	M20	1.91982	1.94749	1.77721	2.01938	2.02293	2.0248	2.3667	2.49229	2.55461	2.03143	2.37195	1.96561	1.80491	2.24465
57	M21	1.9249	1.89328	1.76876	1.97609	1.97264	1.95874	2.23401	2.29936	2.46008	2.03263	2.17744	1.9124	1.85968	2.20354
58	M23	2.25182	2.15311	2.13655	2.22809	2.21483	2.1536	2.49533	2.68633	2.65845	2.26689	2.41518	2.04849	1.87805	2.32714
59	M24	2.08671	2.11962	2.0572	2.10337	2.26357	2.06188	2.33481	2.52493	2.33215	2.21163	2.19341	1.97261	1.9014	2.24375
60	M26	2.02029	2.12612	2.10287	2.06695	2.10111	1.9137	2.29824	2.72498	2.35779	2.04192	2.40834	1.99305	1.96724	2.2173
61	M27	1.97556	2.1036	2.07442	2.11454	1.92358	1.8437	2.21439	2.50123	2.30401	2.0528	2.29322	1.93231	1.92793	2.21162
62	M28	2.03343	2.03919	2.06101	2.11979	2.01989	1.93955	2.23397	2.52921	2.40052	2.09741	2.26195	1.94412	2.02152	2.35612
63	M29	2.01323	2.09432	2.1683	2.05391	1.99994	1.82232	2.16439	2.38266	2.17763	2.05454	2.2916	1.86327	1.82948	2.15046
64	M3	2.2044	2.19749	2.07154	2.02728	1.99035	2.09263	1.99864	1.92305	1.88435	2.12704	1.96922	2.19395	2.09477	2.00036
65	M30	1.91682	1.86195	1.79866	2.13765	2.13621	2.01353	2.26071	2.3284	2.29402	1.88748	2.28607	1.78087	2.02358	2.16327
66	M32	2.12502	2.08506	1.89192	2.35538	2.18901	2.15597	2.54022	2.74648	2.58704	2.1503	2.38103	1.91488	1.92768	2.50419
67	M33	1.95716	2.01745	1.86363	2.17864	2.14395	1.97649	2.29415	2.57006	2.42066	2.00723	2.17514	1.96256	1.82452	2.14469
68	M34	1.88798	1.80836	1.79863	1.93341	2.02674	2.04675	2.18793	2.30046	2.33233	2.01124	2.25202	1.81711	1.80088	1.94595
69	M35	1.99849	1.83047	1.86399	1.95373	2.04371	1.99058	2.27499	2.3581	2.35301	2.01119	2.21315	1.90884	1.87689	2.19377
70	M36	1.87961	1.83219	1.54731	2.09662	2.15308	2.26874	2.30588	2.14687	2.55114	2.0042	2.26564	1.77017	1.85659	2.15518
71	M37	1.96369	2.01067	1.94025	2.04995	2.1683	2.11078	2.24494	2.40923	2.27223	2.11562	2.33029	1.77941	1.86914	2.13404
72	M38	1.94468	2.0152	1.87897	2.03129	1.99343	1.91349	2.11664	2.31838	2.17804	2.06211	2.08647	1.89312	1.90279	2.06121
73	M39	1.94042	1.95347	1.99084	2.0563	2.05332	1.91962	2.20432	2.54305	2.10791	1.89202	2.24111	1.74026	1.93596	2.23137
74	M41	2.00853	1.96722	2.08766	1.97663	2.13414	1.86846	2.25958	2.40129	2.32569	2.07998	2.2484	2.07849	1.94131	2.13988
75	M42	1.98078	2.07946	2.06002	2.11025	2.12404	1.88629	2.27532	2.48718	2.27548	2.05589	2.24644	2.01404	2.07097	2.12513
76	M45	2.0232	2.01063	1.81724	2.19186	2.31039	2.01946	2.36044	2.72755	2.6239	2.0902	2.36341	1.9713	1.92287	2.42461
77	M46	2.01229	1.91017	1.76063	2.0641	2.28804	2.09785	2.31731	2.35117	2.39425	2.10643	2.30802	1.90788	1.91402	2.1646
78	M47	1.83067	1.78106	1.80575	2.02202	2.29524	2.02173	2.20803	2.35429	2.37029	1.93476	2.27091	1.83286	1.92402	2.1962
79	M48	1.9858	1.97761	1.90387	2.06836	2.14435	2.09061	2.35782	2.34504	2.43849	2.08307	2.37201	1.95907	1.83699	2.17374
80	M5	2.1531	2.09821	2.08575	2.11806	1.93847	2.02134	1.9654	1.89594	1.74679	2.08023	1.78039	2.13727	1.99998	1.78219
81	M50	0.91186	1.58143	1.63076	1.44863	1.40496	1.30992	1.35185	1.3467	1.36047	1.29276	1.22402	1.14914	1.05285	1.24347
82	M51	1.85221	1.98177	1.86647	1.97912	2.21634	1.81253	2.22423	2.44719	2.41219	2.04673	2.46861	1.95668	1.88025	2.17871
83	M52	1.92533	1.93733	1.98518	2.04273	2.02312	1.80089	2.04768	2.47243	2.20931	1.90872	2.14503	1.89017	1.80393	2.15753
84	M58	1.90985	1.91968	1.97708	2.02376	2.05618	1.92231	2.06989	2.23765	2.22732	1.93739	2.17876	1.89466	1.97157	2.19517
85	M59	2.04582	2.02474	2.11495	1.81038	1.92845	2.10641	1.83635	1.64785	1.66012	1.88482	2.04378	2.05262	2.03718	1.89299
86	M61	1.71897	1.73613	1.72003	2.06179	2.03198	1.81678	2.27873	2.25969	2.28374	1.69066	2.29892	1.69145	1.88523	2.18818
87	M62	2.18528	1.72608	2.25422	1.73572	1.98324	2.19332	1.89276	1.68385	1.62502	1.82633	2.07241	2.09827	2.13927	1.91148
88	M8	2.16836	2.11241	2.21048	1.92267	1.98961	2.00455	1.84816	1.78948	1.69123	2.01287	1.96318	2.14953	2.09513	1.91177
89	MB1	1.96991	1.9573	1.85915	1.95537	1.91165	1.98181	1.9889	1.93884	1.95845	1.99825	1.90208	1.97328	1.96142	1.73745
90	MB10	2.44854	2.41138	2.23638	2.4885	2.72122	2.2928	2.34848	2.70059	2.28114	2.35901	2.14287	2.36916	2.58279	2.27355
91	MB12	2.20736	2.27662	2.08049	2.26404	2.114	2.17911	2.08146	2.23047	1.9607	2.19279	1.9552	2.18407	2.21204	2.07422
92	MB13	2.13216	2.12457	2.10536	2.03213	2.06074	1.98963	1.96694	2.04535	2.02902	2.08271	1.92097	2.10617	2.07338	1.95561
93	MB2	1.75158	1.84932	1.73731	1.87872	1.80041	1.72512	1.80627	1.88972	1.78225	1.78521	1.70281	1.81224	1.91911	1.73182
94	MB3	1.95977	2.0999	2.03936	2.01225	1.95679	1.9765	1.88734	2.07151	1.86123	1.97025	1.85868	2.0312	1.95301	1.92944
95	MB4	2.0663	1.99313	1.88006	1.94192	1.94798	2.0187	1.87237	1.87342	1.75117	2.0613	1.70192	2.01303	1.9315	1.7484
96	MB5	1.94035	2.23073	1.95892	2.21607	1.91372	2.00393	1.97569	1.86894	1.90366	1.99641	2.09029	2.09228	2.21561	2.11931
97	MB6	1.93553	1.93027	1.84429	1.89867	1.87754	1.94794	1.91308	1.82156	1.75351	1.84869	1.85654	1.9566	1.94181	1.80691
98	MB7	1.92933	1.92644	1.99059	1.97781	1.9915	1.9792	1.88289	1.83617	1.87154	1.9438	1.86012	1.96045	1.98331	1.96787
99	MB8	2.06202	2.05418	1.91412	2.06522	2.08256	1.96835	1.97811	1.90565	1.92197	1.92334	1.77834	1.97849	1.91216	1.99684
100	MB9	1.92641	1.82477	1.75871	2.04719	1.96989	1.77981	1.89709	1.90193	1.92797	1.99419	1.52685	1.93775	1.87862	1.79675

## Sheet: SOX6 in variant chickens
Sample	SOX6E03	SOX6I06	SOX6I07	SOX6E08	SOX6I08	SOX6E09	SOX6I09	SOX6E10	SOX6E11	SOX6I11	SOX6E12	SOX6I12	SOX6E15-1	SOX6E15-2
M50	0.91186	1.58143	1.63076	1.44863	1.40496	1.30992	1.35185	1.3467	1.36047	1.29276	1.22402	1.14914	1.05285	1.24347
M19	2.01078	1.95761	1.93118	2.16156	2.17539	2.04268	2.46724	2.64574	2.71035	2.11218	2.40974	2.0482	1.91697	2.38723
M32	2.12502	2.08506	1.89192	2.35538	2.18901	2.15597	2.54022	2.74648	2.58704	2.1503	2.38103	1.91488	1.92768	2.50419
M45	2.0232	2.01063	1.81724	2.19186	2.31039	2.01946	2.36044	2.72755	2.6239	2.0902	2.36341	1.9713	1.92287	2.42461
MB10	2.44854	2.41138	2.23638	2.4885	2.72122	2.2928	2.34848	2.70059	2.28114	2.35901	2.14287	2.36916	2.58279	2.27355
XM1	2.02778	1.9294	1.85477	2.20201	2.12136	2.10726	2.36977	2.76261	2.48902	2.12141	2.23335	1.83078	1.77488	2.17962
XM3	2.0631	2.0129	1.95006	2.22399	2.26729	2.0788	2.31227	2.69723	2.52941	2.11523	2.24732	1.89239	1.92634	2.17883
Control	2	2	2	2	2	2	2	2	2	2	2	2	2	2
